# Supplementary material for: NK cell-macrophage interactions in granulomas correlate with limited tuberculosis pathology
Source: PLoS Pathog. 2025 Aug 1;21(8):e1012980. doi: 10.1371/journal.ppat.1012980 (PMC12360647; doi:10.1371/journal.ppat.1012980)
Supplement: S1 Table — Number and percentage of each phenotype identified for each of the 28 granulomas studied. (XLSX) [file ppat.1012980.s005.xlsx]

## Sheet: Sheet1
#		B cell	epithelial	TCRgd	ILC	monomacro	neutrophil	NK cell	T cell	undefined	total	total M+L	myeloid	lymphoid	M/L ratio	%	B cell	epithelial	TCRgd	ILC	monomacro	neutrophil	NK cell	T cell	undef	myeloid	lymphoid
ROI1	CM	25	155	0	20	519	182	66	173	219	1140	985	701	284	2.46831		2.19298	13.5965	0	1.75439	45.5263	15.9649	5.78947	15.1754	19.2105	61.4912	24.9123
ROI2	CM	5	34	9	0	154	94	50	64	40	410	376	248	128	1.9375		1.21951	8.29268	2.19512	0	37.561	22.9268	12.1951	15.6098	9.7561	60.4878	31.2195
ROI3	CM	25	200	28	31	923	523	199	568	220	2497	2297	1446	851	1.69918		1.0012	8.00961	1.12135	1.24149	36.9644	20.9451	7.96956	22.7473	8.81057	57.9095	34.0809
ROI4	CM	5	179	28	6	739	433	137	154	218	1681	1502	1172	330	3.55152		0.297442	10.6484	1.66568	0.35693	43.9619	25.7585	8.14991	9.16121	12.9685	69.7204	19.6312
ROI5	CM	3	32	8	1	199	180	32	61	47	516	484	379	105	3.60952		0.581395	6.20155	1.55039	0.193798	38.5659	34.8837	6.20155	11.8217	9.10853	73.4496	20.3488
ROI6	RM	681	658	53	64	2416	1157	368	1724	1010	7121	6463	3573	2890	1.23633		9.56326	9.24028	0.744277	0.89875	33.9278	16.2477	5.16781	24.2101	14.1834	50.1755	40.5842
ROI7	RM	61	94	6	3	334	83	36	183	176	800	706	417	289	1.44291		7.625	11.75	0.75	0.375	41.75	10.375	4.5	22.875	22	52.125	36.125
ROI8	RM	383	332	62	20	1096	199	202	706	491	3000	2668	1295	1373	0.94319		12.7667	11.0667	2.06667	0.666667	36.5333	6.63333	6.73333	23.5333	16.3667	43.1667	45.7667
ROI9	RM	200	152	21	6	702	1282	131	692	630	3186	3034	1984	1050	1.88952		6.27746	4.77087	0.659134	0.188324	22.0339	40.2385	4.11174	21.72	19.774	62.2724	32.9567
ROI10	RM	489	565	76	47	2431	387	420	1781	740	6196	5631	2818	2813	1.00178		7.89219	9.11879	1.2266	0.758554	39.235	6.24597	6.77857	28.7444	11.9432	45.481	45.4003
ROI11	CM	95	591	177	108	2524	365	739	1181	1152	5780	5189	2889	2300	1.25609		1.6436	10.2249	3.06228	1.86851	43.6678	6.31488	12.7855	20.4325	19.9308	49.9827	39.7924
ROI12	CM	41	611	91	77	1709	566	548	823	747	4466	3855	2275	1580	1.43987		0.918047	13.6811	2.03762	1.72414	38.2669	12.6735	12.2705	18.4281	16.7264	50.9404	35.3784
ROI13	CM	3	482	69	56	1133	272	342	540	441	2897	2415	1405	1010	1.39109		0.103555	16.6379	2.38177	1.93303	39.1094	9.38902	11.8053	18.64	15.2226	48.4984	34.8637
ROI14	RM	104	950	79	18	4413	2661	271	2310	642	10806	9856	7074	2782	2.54277		0.962428	8.79141	0.731075	0.166574	40.8384	24.6252	2.50787	21.377	5.94114	65.4636	25.745
ROI15	RM	177	431	28	16	1606	748	147	886	311	4039	3608	2354	1254	1.87719		4.38227	10.671	0.693241	0.396138	39.7623	18.5194	3.63951	21.9361	7.69993	58.2818	31.0473
ROI16	RM	353	877	64	32	1907	310	279	1225	494	5047	4170	2217	1953	1.13518		6.99425	17.3767	1.26808	0.63404	37.7848	6.14226	5.52804	24.2718	9.78799	43.9271	38.6963
ROI17	RM	169	636	76	37	1557	398	185	800	658	3858	3222	1955	1267	1.54301		4.38051	16.4852	1.96993	0.959046	40.3577	10.3162	4.79523	20.7361	17.0555	50.6739	32.8409
ROI18	RM	281	775	52	69	2433	455	292	1159	762	5516	4741	2888	1853	1.55855		5.09427	14.05	0.942712	1.25091	44.108	8.24873	5.29369	21.0116	13.8144	52.3568	33.5932
ROI19	CM	54	763	47	19	2063	1745	147	1306	442	6144	5381	3808	1573	2.42085		0.878906	12.4186	0.764974	0.309245	33.5775	28.4017	2.39258	21.2565	7.19401	61.9792	25.6022
ROI20	CM	85	240	11	6	1112	372	106	851	187	2783	2543	1484	1059	1.40132		3.05426	8.62379	0.395257	0.215595	39.9569	13.3669	3.80884	30.5785	6.71937	53.3238	38.0525
ROI21	CM	5	136	6	2	328	648	42	437	105	1604	1468	976	492	1.98374		0.311721	8.4788	0.374065	0.124688	20.4489	40.399	2.61845	27.2444	6.54613	60.8479	30.6733
ROI22	CM	149	156	36	3	802	213	104	679	184	2142	1986	1015	971	1.04531		6.95612	7.28291	1.68067	0.140056	37.4416	9.94398	4.85528	31.6993	8.5901	47.3856	45.3315
ROI23	CM	141	120	30	17	462	205	67	501	151	1543	1423	667	756	0.882275		9.13804	7.77706	1.94426	1.10175	29.9417	13.2858	4.34219	32.4692	9.78613	43.2275	48.9955
ROI24	RM	95	803	81	31	2965	2507	188	1180	1037	7850	7047	5472	1575	3.47429		1.21019	10.2293	1.03185	0.394904	37.7707	31.9363	2.3949	15.0318	13.2102	69.707	20.0637
ROI25	RM	34	419	43	10	1919	2254	54	784	820	5517	5098	4173	925	4.51135		0.616277	7.59471	0.779409	0.181258	34.7834	40.8555	0.978793	14.2106	14.8632	75.6389	16.7664
ROI26	RM	35	216	47	7	897	198	67	464	431	1931	1715	1095	620	1.76613		1.81253	11.1859	2.43397	0.362506	46.4526	10.2538	3.4697	24.029	22.32	56.7064	32.1077
ROI27	RM	21	205	15	6	493	214	15	298	331	1267	1062	707	355	1.99155		1.65746	16.18	1.1839	0.47356	38.9108	16.8903	1.1839	23.5201	26.1247	55.8011	28.0189
ROI28	RM	28	136	25	13	816	711	40	448	255	2217	2081	1527	554	2.75632		1.26297	6.13442	1.12765	0.586378	36.8065	32.0704	1.80424	20.2075	11.502	68.8769	24.9887
